# Supplementary material for: A Pilot Trial of a Sexual Health Counseling Intervention for HIV-Positive Gay and Bisexual Men Who Report Anal Sex without Condoms
Source: PLoS One. 2016 Apr 7;11(4):e0152762. doi: 10.1371/journal.pone.0152762 (PMC4824469; doi:10.1371/journal.pone.0152762)
Supplement: S1 Approval — (ZIP) [file pone.0152762.s002.zip]

Archive with 2 entries (2 files):
- REB approval/Approval email October 09, 2007 11_29_36 PM.pdf
- REB approval/Submission September 2007.pdf
