# Supplementary material for: A Pilot Trial of a Sexual Health Counseling Intervention for HIV-Positive Gay and Bisexual Men Who Report Anal Sex without Condoms
Source: PLoS One. 2016 Apr 7;11(4):e0152762. doi: 10.1371/journal.pone.0152762 (PMC4824469; doi:10.1371/journal.pone.0152762)
Supplement: S1 Dataset — (XLSX) [file pone.0152762.s003.xlsx]

## Sheet: Sheet1
ID	GroupID	TimePt	Complete	age	Depression	Loneliness	FearBeingSexRej	SocCog_SelfEfficacy	SexComp	SexSensSeek	CAScasneg	CAScaspos	CAScasunk	CAScasall	CAScasregneg	CAScasregpos	CAScasregunk	CAScasregnegunk	CAScasregnegunk_VL	CASregcasall
401	1	1	1	.	.	62	8	1	.	29	0	0	0	0	0	0	0	0	0	0
401	1	2	1	.	22	42	8	2.75	.	27	1	0	0	1	1	0	0	1	1	1
401	1	3	1	.	13	54	8	.	22	.	1	1	0	1	1	1	0	1	1	1
402	1	1	0	.	.	36	16	2.5	29	39	1	1	0	1	1	1	0	1	1	1
403	1	1	1	.	14	53	25	2.5	14	32	0	0	0	0	0	0	0	0	0	0
403	1	2	1	.	7	.	21	3	14	29	0	0	0	0	0	0	0	0	0	0
403	1	3	1	.	28	60	16	3	11	23	0	0	0	0	0	0	0	0	0	0
404	1	1	1	38	7	26	10	3.5	18	38	1	1	0	1	1	1	0	1	1	1
404	1	2	1	38	5	25	15	2.75	17	36	0	1	0	1	0	1	0	0	0	1
404	1	3	1	38	0	20	13	3	14	36	1	1	1	1	1	1	1	1	1	1
405	1	1	1	39	7	36	8	3.5	24	28	0	1	0	1	0	1	0	0	0	1
405	1	2	1	39	5	37	10	4	17	25	0	1	0	1	0	1	0	0	0	1
405	1	3	1	39	4	31	13	4	22	25	0	1	0	1	0	1	0	0	0	1
406	1	1	1	47	35	53	8	4	27	36	1	1	0	1	1	1	0	1	1	1
406	1	2	1	47	14	45	8	4	13	.	1	0	0	1	1	0	0	1	1	1
406	1	3	1	47	12	44	16	3	10	38	0	0	0	0	0	0	0	0	0	0
421	2	1	1	36	34	51	19	3	32	33	0	1	0	1	0	1	0	0	0	1
421	2	2	1	36	29	42	8	3.25	31	32	0	1	0	1	0	1	0	0	0	1
421	2	3	1	36	15	51	18	3.25	16	32	0	0	0	0	0	0	0	0	0	0
422	2	1	1	52	0	29	19	3	31	28	0	0	0	0	0	1	0	0	0	1
422	2	2	1	52	3	28	10	3.5	21	33	0	1	0	1	0	1	0	0	0	1
422	2	3	1	52	12	27	9	3.5	18	32	0	1	0	1	0	1	0	0	0	1
423	2	1	1	45	14	48	25	2.5	24	29	0	1	0	1	0	1	0	0	0	1
423	2	2	1	45	44	37	19	3.25	26	26	0	0	0	0	0	0	0	0	0	0
423	2	3	1	45	27	47	25	3	23	26	0	0	0	0	0	0	0	0	0	0
424	2	1	1	.	29	44	20	2.75	10	37	0	0	0	0	0	0	0	0	0	0
424	2	2	1	.	.	40	17	3.75	23	37	0	0	0	0	0	1	0	0	0	1
424	2	3	1	.	29	50	17	3.25	20	36	0	0	0	0	0	0	0	0	0	0
425	2	1	1	47	11	32	25	2.25	26	36	0	0	0	0	0	1	0	0	0	1
425	2	2	1	47	17	60	20	3.25	37	36	0	1	0	1	0	1	0	0	0	1
425	2	3	1	47	11	46	20	3.75	29	32	0	1	0	1	0	1	0	0	0	1
426	2	1	0	.	13	58	20	3	21	31	0	1	0	1	0	1	0	0	0	1
427	2	1	1	41	16	48	19	3	22	29	0	1	0	1	0	1	0	0	0	1
427	2	2	1	41	15	54	18	3.5	31	29	0	1	0	1	0	1	0	0	0	1
427	2	3	1	41	21	69	18	3.75	28	27	0	1	0	1	0	1	0	0	0	1
501	3	1	1	.	0	23	30	1.25	25	32	0	0	0	0	0	0	0	0	0	0
501	3	2	1	.	13	23	35	3.5	17	27	0	0	0	0	0	0	0	0	0	0
501	3	3	1	.	4	32	38	2.75	13	24	0	0	0	0	0	0	0	0	0	0
502	3	1	1	51	25	49	32	2.25	20	.	1	1	0	1	1	1	0	1	1	1
502	3	2	1	51	27	54	27	3	26	30	0	1	0	1	0	1	0	0	0	1
502	3	3	1	51	28	39	16	2.75	15	34	0	1	0	1	0	1	0	0	0	1
503	3	1	1	.	21	49	29	3	21	21	0	0	0	0	0	0	0	0	0	0
503	3	2	1	.	.	46	27	3.25	12	28	0	0	0	0	0	0	0	0	0	0
503	3	3	1	.	15	45	25	3.5	18	30	0	0	0	0	0	0	0	0	0	0
504	3	1	1	41	13	40	.	2.75	36	40	0	1	1	1	0	1	1	1	1	1
504	3	2	1	41	.	.	22	3	.	37	0	1	1	1	0	1	1	1	1	1
504	3	3	1	41	.	35	24	3	28	35	0	1	1	1	0	1	1	1	1	1
505	3	1	1	32	5	42	16	2.5	20	36	0	1	1	1	0	1	1	1	1	1
505	3	2	1	32	3	30	16	3	15	18	0	0	0	0	0	0	1	1	1	1
505	3	3	1	32	19	52	18	3	14	23	0	0	0	0	0	1	0	0	0	1
506	3	1	1	.	12	42	19	4	33	27	0	0	0	0	0	0	0	0	0	0
506	3	2	1	.	11	52	16	4	19	29	0	0	0	0	0	0	0	0	0	0
506	3	3	1	.	30	54	11	4	27	36	0	0	0	0	0	0	0	0	0	0
507	3	1	0	.	3	33	27	2.5	25	27	0	0	0	0	0	1	0	0	0	1
601	4	1	1	.	7	36	16	2	18	26	0	1	1	1	0	1	1	1	1	1
601	4	2	1	.	18	31	16	2.75	10	30	0	0	0	0	0	0	0	0	0	0
601	4	3	1	.	10	38	14	3.25	12	32	0	0	0	0	0	0	0	0	0	0
602	4	1	1	.	6	44	8	2.25	14	34	0	1	1	1	0	1	1	1	1	1
602	4	2	1	.	1	33	13	2.25	13	34	1	1	1	1	1	1	1	1	1	1
602	4	3	1	.	11	28	22	3.25	14	38	1	1	1	1	1	1	1	1	1	1
603	4	1	1	.	.	51	27	3	38	38	0	1	1	1	0	1	1	1	1	1
603	4	2	1	.	10	41	17	3	31	39	1	1	1	1	1	1	1	1	1	1
603	4	3	1	.	1	35	26	3.5	25	35	1	1	1	1	1	1	1	1	1	1
604	4	1	0	.	27	55	22	2.25	20	29	0	0	0	0	0	1	0	0	0	1
605	4	1	0	.	.	52	31	2.25	38	44	1	0	1	1	1	0	1	1	0	1
609	4	1	0	.	22	26	8	4	33	38	0	1	0	1	0	1	0	0	0	1
701	5	1	1	48	6	41	32	.	40	38	0	0	1	1	0	0	1	1	1	1
701	5	2	1	48	3	38	32	3	40	41	1	0	1	1	1	0	1	1	0	1
701	5	3	1	48	5	45	31	2.25	50	40	0	0	0	0	0	0	0	0	0	0
702	5	1	1	43	23	51	19	3.25	11	27	0	0	1	1	0	1	1	1	0	1
702	5	2	1	43	26	52	24	2.5	24	34	0	1	1	1	0	1	1	1	0	1
703	5	1	1	47	14	54	30	2.5	25	41	0	0	1	1	0	1	1	1	1	1
703	5	2	1	47	11	33	23	2.75	10	32	0	0	0	0	0	0	0	0	0	0
703	5	3	1	47	1	23	18	3.5	17	32	0	0	0	0	0	0	0	0	0	0
704	5	1	1	32	21	52	16	1.75	30	32	0	1	0	1	0	1	0	0	0	1
704	5	2	1	32	.	48	18	2.25	28	31	0	1	0	1	0	1	0	0	0	1
704	5	3	1	32	2	36	14	2.5	29	31	0	1	1	1	0	1	1	1	1	1
705	5	1	1	27	18	61	29	2.25	28	29	0	1	1	1	0	1	1	1	1	1
705	5	2	1	27	11	59	25	2.25	30	31	0	0	1	1	0	1	1	1	1	1
706	5	1	1	35	14	32	20	3.5	41	41	0	1	0	1	0	1	0	0	0	1
706	5	2	1	35	18	.	15	4	30	38	0	0	0	0	0	1	0	0	0	1
706	5	3	1	35	7	24	8	4	20	35	0	1	0	1	0	1	0	0	0	1
707	5	1	0	.	32	53	33	2	33	40	0	0	0	0	0	1	0	0	0	1
807	7	1	1	34	6	37	10	3.75	20	30	0	0	1	1	0	0	1	1	1	1
807	7	2	1	34	1	33	8	3.75	18	30	0	0	1	1	0	0	1	1	1	1
807	7	3	1	34	5	30	10	3.75	14	30	0	0	0	0	0	0	0	0	0	0
808	7	1	0	.	16	35	15	4	18	20	0	0	0	0	0	0	0	0	0	0
901	8	1	0	.	.	79	8	3	18	39	0	1	0	1	0	1	0	0	0	1
902	8	1	1	.	25	62	8	2.5	12	31	0	1	0	1	0	1	0	0	0	1
902	8	2	1	.	25	40	11	2	12	32	0	0	0	0	0	1	0	0	0	1
903	8	1	1	52	20	.	31	2.75	18	31	1	1	1	1	1	1	1	1	1	1
903	8	2	1	52	.	.	8	2.75	10	17	0	0	0	0	0	0	0	0	0	0
903	8	3	1	52	12	25	8	2.75	10	34	0	0	0	0	0	1	0	0	0	1
904	8	1	1	.	14	47	8	1.75	22	39	0	1	0	1	0	1	0	0	0	1
904	8	2	1	.	.	38	8	1	.	38	1	0	0	1	1	1	0	1	1	1
905	8	1	1	56	16	53	18	3	20	29	0	1	1	1	0	1	1	1	1	1
905	8	2	1	56	31	57	31	2.75	33	30	1	1	1	1	1	1	1	1	1	1
905	8	3	1	56	19	53	13	3	26	29	1	1	1	1	1	1	1	1	1	1
906	8	1	1	47	14	52	8	3.5	19	35	0	1	1	1	0	1	1	1	1	1
906	8	2	1	47	29	57	12	3.5	16	27	0	0	0	0	0	0	0	0	0	0
906	8	3	1	47	12	54	8	3.25	21	36	1	0	0	1	1	0	0	1	1	1
907	8	1	0	.	27	59	25	3	37	41	0	1	0	1	0	1	0	0	0	1
909	8	1	0	.	2	29	20	2	10	30	0	1	0	1	0	1	0	0	0	1
1001	9	1	1	63	.	43	30	2.5	22	23	0	0	0	0	1	0	0	1	1	1
1001	9	2	1	63	9	44	.	2.75	10	22	0	0	0	0	0	0	0	0	0	0
1001	9	3	1	63	.	30	.	3	12	.	0	0	0	0	0	0	0	0	0	0
1002	9	1	0	.	4	30	25	2.75	24	29	0	1	0	1	0	1	1	0	0	1
1003	9	1	1	39	16	35	19	2.5	31	35	0	1	1	1	0	1	1	1	1	1
1003	9	2	1	39	6	34	16	2.25	33	32	0	0	0	0	0	0	0	0	0	0
1003	9	3	1	39	7	37	18	2.5	30	31	0	1	0	1	0	1	0	0	0	1
1004	9	1	0	.	27	.	25	3.25	20	33	0	0	0	0	0	0	0	0	0	0
1005	9	1	1	61	0	32	18	3	18	24	1	1	1	1	1	1	1	1	1	1
1005	9	2	1	61	0	29	15	3.25	18	40	0	1	0	1	0	1	0	0	0	1
1005	9	3	1	61	0	20	16	3	11	32	0	0	0	0	0	0	0	0	0	0
1101	10	1	0	.	19	46	26	3.25	17	35	0	0	0	0	0	1	0	0	0	1
1102	10	1	1	39	25	70	40	1	37	13	0	1	0	1	0	1	0	0	0	1
1102	10	2	1	39	0	20	26	3	19	19	0	1	0	1	0	1	0	0	0	1
1102	10	3	1	39	52	76	24	2.75	27	22	0	1	0	1	0	1	0	0	0	1
1103	10	1	1	38	25	60	23	3	19	27	0	1	0	1	0	1	0	0	0	1
1103	10	2	1	38	5	31	8	4	10	25	0	0	0	0	0	0	0	0	0	0
1103	10	3	1	38	2	.	8	4	12	22	0	0	0	0	0	0	0	0	0	0
1104	10	1	1	.	11	61	21	2.25	32	40	0	0	0	0	0	0	0	0	0	0
1104	10	2	1	.	13	55	17	1	37	36	0	0	0	0	0	0	0	0	0	0
1104	10	3	1	.	13	38	13	2.25	38	34	0	0	0	0	0	0	0	0	0	0
1105	10	1	1	42	15	47	24	1.5	33	27	0	1	1	1	0	1	1	1	1	1
1105	10	2	1	42	.	52	16	2	28	25	0	0	1	1	0	0	1	1	1	1
1105	10	3	1	42	22	52	17	2	27	25	0	0	1	1	0	0	1	1	1	1
1106	10	1	0	.	29	64	16	.	26	34	0	1	0	1	0	1	0	0	0	1
1107	10	1	1	57	14	55	24	3	38	29	1	1	1	1	1	1	1	1	1	1
1107	10	2	1	57	21	46	16	3.5	21	26	0	0	0	0	0	0	0	0	0	0
1107	10	3	1	57	14	41	18	4	25	27	0	1	0	1	0	1	0	0	0	1
1201	11	1	1	49	.	54	16	.	25	36	0	1	1	1	0	1	1	1	1	1
1201	11	2	1	49	.	.	10	3.75	.	.	1	1	1	1	1	1	1	1	1	1
1201	11	3	1	49	.	.	8	4	19	39	1	1	1	1	1	1	1	1	1	1
1202	11	1	0	.	.	42	19	3	18	32	0	0	0	0	0	1	0	0	0	1
1203	11	1	0	.	17	58	27	.	33	.	0	0	1	1	0	0	1	1	0	1
1204	11	1	1	45	12	51	24	2.5	.	34	0	1	0	1	0	1	0	0	0	1
1204	11	2	1	45	10	55	20	3	31	33	0	1	1	1	0	1	1	1	1	1
1204	11	3	1	45	13	50	19	3	24	30	1	1	0	1	1	1	0	1	1	1
1205	11	1	1	40	17	57	29	2.75	17	25	0	0	1	1	0	0	1	1	1	1
1205	11	2	1	40	17	53	30	3	14	30	0	0	0	0	0	0	0	0	0	0
1205	11	3	1	40	7	53	21	3	12	23	0	0	0	0	0	0	0	0	0	0
1206	11	1	1	45	8	40	13	2.75	12	38	0	0	0	0	0	1	0	0	0	1
1206	11	2	1	45	3	38	22	3.25	11	28	0	0	0	0	0	1	0	0	0	1
1206	11	3	1	45	0	36	17	3	12	31	0	0	0	0	0	1	0	0	0	1
1207	11	1	0	.	31	54	8	2.75	33	31	1	1	1	1	1	1	1	1	1	1
1301	12	1	1	49	10	47	16	2.25	14	30	0	0	1	1	0	0	1	1	1	1
1301	12	2	1	49	8	47	15	2.25	11	30	0	1	1	1	0	1	1	1	1	1
1301	12	3	1	49	7	44	16	2.5	16	32	0	0	0	0	0	0	0	0	0	0
1302	12	1	0	.	5	34	8	3.75	20	34	0	0	0	0	0	1	0	0	0	1
1303	12	1	1	29	21	42	25	2.25	39	32	1	1	1	1	1	1	1	1	1	1
1303	12	2	1	29	10	28	8	3.25	24	34	1	1	0	1	1	1	0	1	1	1
1303	12	3	1	29	16	33	25	2.25	18	34	1	1	0	1	1	1	0	1	1	1
1304	12	1	1	.	8	53	16	2.25	18	32	0	0	0	0	0	0	0	0	0	0
1304	12	2	1	.	6	51	16	3	15	27	0	0	0	0	0	0	0	0	0	0
1304	12	3	1	.	7	48	18	2.75	14	26	0	0	0	0	0	0	0	0	0	0
1305	12	1	0	.	24	61	26	3.75	25	29	0	1	0	1	0	1	0	0	0	1
2221	13	1	1	35	22	55	27	2.25	29	29	0	0	1	1	0	0	1	1	1	1
2221	13	2	1	35	9	56	20	3.5	18	29	0	1	0	1	0	1	0	0	0	1
2221	13	3	1	35	23	58	24	2.75	27	30	0	0	0	0	0	0	0	0	0	0
3331	13	1	1	33	.	46	34	3.5	.	33	1	1	0	1	1	1	0	1	1	1
3331	13	2	1	33	40	46	30	3	28	35	1	1	0	1	1	1	0	1	1	1
3331	13	3	1	33	27	44	24	.	.	.	0	0	0	0	0	0	0	0	0	0
3332	13	1	0	.	44	55	16	2.75	12	34	0	1	0	1	0	1	1	1	1	1
3333	13	1	1	31	25	.	25	2.5	38	23	1	1	1	1	1	1	1	1	0	1
3333	13	2	1	31	38	55	23	3.25	26	21	1	1	1	1	1	1	1	1	0	1
3333	13	3	1	31	.	49	.	1.5	22	.	0	0	1	1	0	0	1	1	1	1
3334	13	1	1	25	45	55	32	2.75	44	39	0	1	0	1	0	1	0	0	0	1
3334	13	2	1	25	22	46	35	3.5	32	25	0	1	1	1	0	1	1	1	1	1
3334	13	3	1	25	28	49	22	3.75	31	22	0	1	0	1	0	1	0	0	0	1
3335	13	1	1	.	8	44	17	2.75	26	31	0	1	0	1	0	1	0	0	0	1
3335	13	2	1	.	.	47	32	3.5	28	24	0	1	1	1	0	1	1	1	1	1
3336	13	1	1	29	11	39	13	3.75	24	36	0	1	0	1	0	1	0	0	0	1
3336	13	2	1	29	3	30	12	3.75	20	36	0	1	0	1	0	1	0	0	0	1
3336	13	3	1	29	4	29	11	4	21	38	0	1	1	1	0	1	1	1	1	1
8031	6	1	1	.	20	39	18	3.25	14	32	0	1	0	1	0	1	1	1	0	1
8031	6	2	1	.	22	55	24	4	15	30	0	0	0	0	0	0	0	0	0	0
8031	6	3	1	.	20	47	24	4	10	22	0	0	0	0	0	0	0	0	0	0
8032	7	1	1	.	44	68	34	3	27	23	0	0	0	0	0	1	0	0	0	1
8032	7	2	1	.	11	65	36	3.5	24	22	1	0	1	1	1	1	1	1	1	1
8032	7	3	1	.	13	60	31	3.75	31	23	0	0	0	0	0	1	0	0	0	1
8041	6	1	0	.	23	50	27	2.5	23	28	1	1	1	1	1	1	1	1	1	1
8042	7	1	1	.	23	55	8	4	11	29	0	0	0	0	0	1	0	0	0	1
8042	7	2	1	.	17	45	22	2.75	15	21	0	0	0	0	0	0	0	0	0	0
8042	7	3	1	.	10	46	16	3.5	29	36	0	0	1	1	0	1	1	1	1	1
8051	6	1	0	.	13	43	17	4	19	25	0	0	0	0	0	0	0	0	0	0
8052	7	1	1	.	4	41	24	3.5	35	36	0	0	1	1	0	1	1	1	1	1
8052	7	2	1	.	4	49	17	3	30	.	0	1	0	1	0	1	0	0	0	1
8061	6	1	1	.	.	.	26	3.25	47	36	1	1	1	1	1	1	1	1	1	1
8061	6	2	1	.	10	.	26	3.25	42	38	1	1	1	1	1	1	1	1	0	1
8062	7	1	1	.	11	54	23	1.5	23	36	0	1	1	1	0	1	1	1	1	1
8062	7	2	1	.	0	40	10	2.75	25	30	0	1	1	1	0	1	1	1	1	1
8062	7	3	1	.	2	32	14	1.75	18	35	0	1	0	1	0	1	0	0	0	1
